# Supplementary material for: Analytical strategies for the marble burying test: avoiding impossible predictions and invalid p-values
Source: BMC Res Notes. 2015 Apr 11;8:141. doi: 10.1186/s13104-015-1062-7 (PMC4395904; doi:10.1186/s13104-015-1062-7)
Supplement: Additional file 1 — R code. Code for the analyses is given as a plain text file. [file 13104_2015_1062_MOESM1_ESM.zip]

Archive with 1 entries (1 files):
- 3309330031374966_add1.r
