# Supplementary material for: Analytical strategies for the marble burying test: avoiding impossible predictions and invalid p-values
Source: BMC Res Notes. 2015 Apr 11;8:141. doi: 10.1186/s13104-015-1062-7 (PMC4395904; doi:10.1186/s13104-015-1062-7)
Supplement: Additional file 1 — R code. Code for the analyses is given as a plain text file. [file 13104_2015_1062_MOESM1_ESM.zip › 3309330031374966_add1.r]

library(sciplot); library(beeswarm); library(car); library(MASS)
library(lattice)

# change default contrasts
options(contrasts=c("contr.sum","contr.poly"))


# read in body weight and marble data
d <- read.csv("marble_data.csv")


# reorder factor for plotting
d$drug <- factor(d$drug, levels=c("Vehicle","MPEP"))


# make into single factor for plotting and some analyses
d$one.fac <- factor(paste(d$group, d$drug, sep="_"))


########################################
# Plot data (Figure 3)
########################################

par(las=1,
    mfrow=c(1,2))

bargraph.CI(group,marbles,drug, data=d, ylim=c(0,20),
            ylab="Number of marbles buried",
            xlab="", legend=TRUE,
            col=c("lightgrey","grey30"))
box()


bxplot(marbles~drug*group, data=d, probs=c(0.5),
       xlab="", ylab="Number of marbles buried", width=0.55,
       xaxt="n", ylim=c(0,20), lwd=2)

beeswarm(marbles~drug*group, data=d, method="center",
         pwcol=ifelse(d$drug=="Vehicle","grey30", "black"),
         pwbg=ifelse(d$drug=="Vehicle","lightgrey", "grey30"),
         pwpch=ifelse(d$drug=="Vehicle",21, 24),
         add=TRUE, cex=0.8)

axis(1, c(1.5,3.5), c("Control","VPA"), tick=FALSE)

legend("topright", legend=c("Vehicle","MPEP"), col=c("grey30","black"),
       pt.bg=c("lightgrey","grey30"), pch=c(21,24), cex=0.9)


########################################
# Fit models
########################################


# GLM Gaussian (normal model, same as 2-way ANOVA)
m1 <- glm(marbles~drug*group, data=d, family=gaussian)
Anova(m1, test.statistic="F")


# test for homogenetiy of variance
fligner.test(marbles~one.fac, data=d)
bartlett.test(marbles~one.fac, data=d)
leveneTest(marbles~one.fac, data=d)


# GLM Poisson
m2 <- glm(marbles ~drug*group, data=d, family=poisson)
Anova(m2, test.statistic="F")


# GLM Quasi Poisson
m3 <- glm(marbles ~drug*group, data=d, family=quasipoisson)
Anova(m3, test.statistic="F")


# GLM negative binonmial
m4 <- glm.nb(marbles ~ drug*group, data=d, trace=0)
Anova(m4, test.statistic="F")


# Nonparametric analyses
wilcox.test(marbles ~ drug, data=d, exact=FALSE)
wilcox.test(marbles ~ drug, data=d, subset=group=="VPA", exact=FALSE)
wilcox.test(marbles ~ drug, data=d, subset=group=="Control", exact=FALSE)


wilcox.test(marbles ~ group, data=d, exact=FALSE)
wilcox.test(marbles ~ group, data=d, subset=drug=="MPEP", exact=FALSE)
wilcox.test(marbles ~ group, data=d, subset=drug=="Vehicle", exact=FALSE)


# check GOF using pearson residuals and chi-squared test
pchisq(sum(resid(m1, type="pearson")^2), df.residual(m1), lower.tail=FALSE)
pchisq(sum(resid(m2, type="pearson")^2), df.residual(m2), lower.tail=FALSE)
pchisq(sum(resid(m3, type="pearson")^2), df.residual(m3), lower.tail=FALSE)
pchisq(sum(resid(m4, type="pearson")^2), df.residual(m4), lower.tail=FALSE)


# compare models with AIC
AIC(m1,m2,m3,m4)


# function to calculate model probabilities
mod.probs <- function(aic){
    min.aic <- min(aic)
    w <- exp(-0.5*(aic-min.aic))/sum(exp(-0.5*(aic-min.aic)))
    
    return(w)
}


mod.probs(AIC(m1,m2,m4)[,2])


# Generalised (Poisson) mixed effects model

# load package
library(lme4)

# plot by litter, VPA, and MPEP
# (x-axis sorted by increasing median within each condition)
xyplot(marbles~group:reorder(litter, marbles, median), data=d, groups=drug,
       type=c("g","p"), pch=1:2,
       jitter.x=TRUE, xlab="Condition and litter",
       scales=list(alternating=FALSE, x=list(rot=45)),
       auto.key=list(columns=2)) 


# plot average effect within litters by VPA and MPEP
# note how the slopes vary greatly
xyplot(marbles~drug|group, data=d, groups=litter,
	type=c("g","a"), col="black",
	jitter.x=FALSE, ylim=c(-0.5,12),
        scales=list(alternating=FALSE))


# four models are considered and compared

# Interaction effect + random effect of drug (most complex model)
mer1 <- glmer(marbles ~ drug*group+(drug|litter), family=poisson, data=d,
              control = glmerControl(optimizer = "bobyqa"))

# interaction, but no random effect of drug
mer2 <- glmer(marbles ~ drug*group+(1|litter), family=poisson, data=d,
              control = glmerControl(optimizer = "bobyqa"))

# no interaction + random effect of drug 
mer3 <- glmer(marbles ~ drug+group+(drug|litter), family=poisson, data=d,
              control = glmerControl(optimizer = "bobyqa")) #final mod

# no interaction and no random effect of drug
mer4 <- glmer(marbles ~ drug+group+(1|litter), family=poisson, data=d,
              control = glmerControl(optimizer = "bobyqa"))


# compare four models
AIC(mer1,mer2,mer3,mer4)
BIC(mer1,mer2,mer3,mer4)
# mer3 the best, followed by mer1... conclude that the random effect of drug is required


# compare mer1 and mer3: they differ by the fixed interaction effect
anova(mer1,mer3)
# conclude that interaction is not required (p=0.203)


# mer3 is the final model
summary(mer3)


# calculate effects on original scale of data
# MPEP
exp(0.700*2) # x2 because of sum-to-zero contrasts

# VPA
-exp(0.231*2) # x2 because of sum-to-zero contrasts


# diagnostic plots
plot(mer1,type=c("p","smooth"), span=0.8) # fitted vs. resid

qqmath(mer1, id=0.05) # distribution of residuals

qqnorm(ranef(mer1)$litter[,1])# distribution of random effects
qqline(ranef(mer1)$litter[,1]) 


########################################
# Plot 95% CI (Figure 4)
########################################


# Fit models with no intercept
m1.0 <- glm(marbles ~ 0 + one.fac, data=d)
m2.0 <- glm(marbles ~ 0 + one.fac, data=d, family="poisson")
m3.0 <- glm(marbles ~ 0 + one.fac, data=d, family="quasipoisson")
m4.0 <- glm.nb(marbles ~ 0 + one.fac, data=d, trace=0)


# calculate 95% confidence intervals
ci.m1 <- confint(m1.0)
ci.m2 <- exp(confint(m2.0))
ci.m3 <- exp(confint(m3.0))
ci.m4 <- exp(confint(m4.0))


par(las=1,
    mar=c(5,4.5,3,1))

plot.new()
plot.window(ylim=c(0.5,4.5), xlim=c(-0.2, 12))
axis(1)
axis(2, at=1:4, tick=FALSE,
     labels=c("Control/\nMPEP","Control/\nVehicle","VPA/\nMPEP","VPA/\nVehicle"))
box()
abline(v=0, lty=2)

mtext("Number of marbles buried", side=1, line=3)
mtext("Mean and 95% CI", side=3, line=1.5)

segments(ci.m1[,1], 1:4+0.15, ci.m1[,2], 1:4+0.15)
segments(ci.m2[,1], 1:4, ci.m2[,2], 1:4, col="royalblue")
segments(ci.m3[,1], 1:4-0.15, ci.m3[,2], 1:4-0.15, col="firebrick")
segments(ci.m4[,1], 1:4-0.3, ci.m4[,2], 1:4-0.3, col="darkgreen")

points(c(1:4+0.15) ~ coef(m1.0), pch=21, bg="grey")
points(c(1:4) ~ exp(coef(m2.0)), pch=22, col="royalblue", bg="lightblue")
points(c(1:4-0.15) ~ exp(coef(m3.0)), pch=23, col="firebrick", bg="pink")
points(c(1:4-0.3) ~ exp(coef(m4.0)), pch=24, col="darkgreen", bg="lightgreen")
 
legend("bottomright", pch=21:24,
       col=c("black","royalblue","firebrick","darkgreen"),
       legend=c("Normal","Poisson","Quasi-Poisson","Negative Binomial"),
       pt.bg=c("grey","lightblue","pink","lightgreen"),
       lty=1)


########################################
# Predicted vs. actual (Figure 5)
########################################

# count the number of marbles buried (actual data)
counts.data <- numeric(21)
for(i in 0:20) counts.data[i+1] <- sum(d$marbles == i)
counts.data <- counts.data/48 # make into proportion
names(counts.data) <- 0:20


# simulate data from the Gaussian, Poisson, and negative binomial models
sim.mod1 <- as.matrix(simulate(m1, nsim=1000, seed=1))
sim.mod2 <- as.matrix(simulate(m2, nsim=1000, seed=1))
sim.mod4 <- as.matrix(simulate(m4, nsim=1000, seed=1))


# pad with zeros and make into proportion
counts.m2 <- c(table(sim.mod2),0,0,0)/48000
names(counts.m2) <- 0:20

# make into proportion
counts.m4 <- table(sim.mod4)[1:21]/48000


# need to use the arm package to get correct dispersion
set.seed(2)
sim.m3 <- arm::sim(m3, 1000) # simulate parameters
y.rep.m3 <- array(NA, c(1000,48)) # array to store data

# simulate data
for (s in 1:1000){
    y.hat.m3 <- exp(model.matrix(~group*drug, data=d) %*% sim.m3@coef[s,])
    y.rep.m3[s,] <- rpois(48, y.hat.m3)
}

# make into proportions
counts.m3 <- table(y.rep.m3)[1:21]/48000


# plot predicted values
par(mfrow=c(3,2))

# raw data
barplot(counts.data, col="darkgrey", main="Data", ylim=c(0,0.25), border="darkgrey",
        ylab="Proportion", xlab="Number of marbles buried")

# Gaussian GLM
hist(sim.mod1,  breaks=20, col="darkgrey", main="Normal", freq=FALSE, border="white",
     ylab="Proportion", ylim=c(0, 0.25), xlab="Number of marbles buried")
abline(v=0, lty=2)
text(-7.5, 0.23, "19% of distribution\nbelow zero", cex=0.8)

# Poisson GLM
barplot(counts.m2, col="darkgrey", main="Poisson", ylim=c(0,0.25),border="darkgrey",
        ylab="Proportion", xlab="Number of marbles buried")

# Quasi-Poisson GLM
barplot(counts.m3, col="darkgrey", main="Quasi-Poisson",border="darkgrey",
        ylim=c(0,0.25), ylab="Proportion", xlab="Number of marbles buried")

# Negative binomial GLM
barplot(counts.m4, col="darkgrey", main="Negative binomial",border="darkgrey",
        ylim=c(0,0.25), ylab="Proportion", xlab="Number of marbles buried")


# percent of simulated values below zero
mean(sim.mod1 < 0) * 100 # 19% for Gaussian GLM

# percent of simulated values over 20 for other models
mean(sim.mod2 > 20) * 100 # 0% for Poisson 
mean(y.rep.m3 > 20) * 100 # 0.00208% for Quasi-Poisson
mean(sim.mod4 > 20) * 100 # 0.623% for Negative binomial
