# Supplementary material for: Analytical strategies for the marble burying test: avoiding impossible predictions and invalid p-values
Source: BMC Res Notes. 2015 Apr 11;8:141. doi: 10.1186/s13104-015-1062-7 (PMC4395904; doi:10.1186/s13104-015-1062-7)
Supplement: Additional file 2 — Raw data. Raw data from Mehta et al. [18], including the number of marbles buried, sex, and litter. Details can be found in the original publication. [file 13104_2015_1062_MOESM2_ESM.csv]

litter	sex	group	drug	marbles
A	Male	VPA	Vehicle	4
B	Male	VPA	Vehicle	2
C	Male	VPA	Vehicle	12
D	Male	VPA	Vehicle	16
E	Male	VPA	Vehicle	13
F	Male	VPA	Vehicle	7
D	Female	VPA	Vehicle	2
G	Female	VPA	Vehicle	6
H	Female	VPA	Vehicle	1
C	Female	VPA	Vehicle	8
E	Female	VPA	Vehicle	5
I	Female	VPA	Vehicle	0
J	Male	Control	Vehicle	1
J	Male	Control	Vehicle	3
K	Male	Control	Vehicle	3
L	Male	Control	Vehicle	2
J	Female	Control	Vehicle	5
K	Female	Control	Vehicle	3
K	Female	Control	Vehicle	4
L	Female	Control	Vehicle	3
M	Male	Control	Vehicle	8
N	Male	Control	Vehicle	1
M	Female	Control	Vehicle	1
N	Female	Control	Vehicle	3
A	Male	VPA	MPEP	1
B	Male	VPA	MPEP	1
C	Male	VPA	MPEP	0
D	Male	VPA	MPEP	8
E	Male	VPA	MPEP	2
F	Male	VPA	MPEP	4
D	Female	VPA	MPEP	11
G	Female	VPA	MPEP	0
H	Female	VPA	MPEP	0
C	Female	VPA	MPEP	0
E	Female	VPA	MPEP	1
I	Female	VPA	MPEP	0
J	Male	Control	MPEP	1
J	Male	Control	MPEP	2
K	Male	Control	MPEP	3
L	Male	Control	MPEP	1
J	Female	Control	MPEP	2
K	Female	Control	MPEP	2
K	Female	Control	MPEP	1
L	Female	Control	MPEP	1
M	Male	Control	MPEP	0
N	Male	Control	MPEP	2
M	Female	Control	MPEP	0
N	Female	Control	MPEP	6
